# Supplementary material for: Single-cell transcriptomic profiling of peripheral blood mononuclear cells reveals monocyte heterogeneity in patients with Moyamoya disease
Source: Orphanet J Rare Dis. 2026 Feb 5;21:93. doi: 10.1186/s13023-026-04241-5 (PMC12973665; doi:10.1186/s13023-026-04241-5)
Supplement: Supplementary file 7 — Supplementary Material 7: Table 1: Characteristics of the study population of three normal controls and six patients with MMD. [file 13023_2026_4241_MOESM7_ESM.xlsx]

## Sheet: Sheet1
ID	Group	Sex	Age(years)	HT	DM	Subtype of MMD	Clinical presentation	Taken medicines	Right Suzuki Stage	Left Suzuki Stage
P1	MMD	male	53	No	No	Bilateral	ICH	Aspirin 100 mg/day	4	3
P2	MMD	male	58	No	No	Bilateral	ICH	Aspirin 100 mg/day	3	3
P3	MMD	male	37	No	No	Bilateral	ICH	Aspirin 100 mg/day	3	2
P4	MMD	female	48	No	No	Bilateral	IF	Aspirin 100 mg/day	4	3
P5	MMD	male	18	No	No	Bilateral	IF	Aspirin 100 mg/day	3	4
P6	MMD	female	59	No	No	Bilateral	IF	Aspirin 100 mg/day	3	2
N1	Normal control	female	36
N2	Normal control	male	36
N3	Normal control	male	45
MMD, moyamoya disease; HT, hypertension; DM, diabetes mellitus;ICH, intracerebral hemorrhage; IF, cerebral infarction
